# Supplementary material for: The state of evolutionary medicine in undergraduate education
Source: Evol Med Public Health. 2019 May 9;2019(1):82–92. doi: 10.1093/emph/eoz012 (PMC6557193; doi:10.1093/emph/eoz012)
Supplement: eoz012_Supplementary_Data [file eoz012_supplementary_data.zip]

Archive with 2 entries (2 files):
- InstructorSurvey.pdf
- SupplementalMaterials4.19.19.docx
